# Supplementary material for: Silencing of a Cotton Actin-Binding Protein GhWLIM1C Decreases Resistance against Verticillium dahliae Infection
Source: Plants (Basel). 2022 Jul 12;11(14):1828. doi: 10.3390/plants11141828 (PMC9316592; doi:10.3390/plants11141828)
Supplement: Supplementary file 1 [file plants-11-01828-s001.zip]

Archive with 1 entries (1 files):
- plants-1803569-supplementary.pdf
